# Supplementary material for: Evaluation and Genetic Analysis of Parthenocarpic Germplasms in Cucumber
Source: Genes (Basel). 2022 Jan 25;13(2):225. doi: 10.3390/genes13020225 (PMC8872377; doi:10.3390/genes13020225)
Supplement: Supplementary file 1 [file genes-13-00225-s001.zip › Supplementary Table.xlsx]

## Sheet: Tab S1
Table S1. Evaluation on parthenocarpy in cucumber germplasm resources. The means of parthenocarpy phenotyping data were measured by three independent experiments conducted in 2014F, 2017F, and 2018F. Ave. PFS (%) : average percentage of parthenocarpy fruit set per line; Ave. PFE (%) : average percentage of expanding parthenocarpic fruit per line. F.W. (g): single fruit weight per line. a : Dates …
Cucumber inbred lines	Cucumber Ecoytpe	Sex type	Ave. PFS (%)a	Ave. PFE (%)a	F.W.(g) a
18001S	U.S. Processing type	subgynoecious type	81.82±3.3	45.45±3.6	200.7±10.6
18002S★	U.S. Processing type	subgynoecious type	100.00±0.0	66.67±3.7	147.5±4.9
18003S	South China type	monoecious type	96.00±3.7	28.00±4.1	179.7±12.4
18004S★	European greenhouse type	gynoecious type	93.33±5.0	56.67±1.2	198.4±13.7
18005S	South China type	monoecious type	57.14±3.5	42.86±1.3	153.1±10.4
18006S	U.S. Processing type	subgynoecious type	30.77±3.0	0.00±0.0	89.17±9.8
18007S★	European greenhouse type	subgynoecious type	92.59±5.8	81.48±1.9	115.7±11.3
18008S★	European greenhouse type	subgynoecious type	100.00±0.0	88.89±4.6	125.6±4.5
18009S	South China type	monoecious type	66.67±5.5	60.00±1.2	66.71±10.8
18010S	North China type	monoecious type	73.33±2.2	60.00±1.7	230.4±15.6
18011S▲	European greenhouse type	gynoecious type	92.11±4.0	21.05±1.3	87.5±7.1
18012S▲	European greenhouse type	monoecious type	80.00±4.6	45.00±3.9	140.4±5.9
18013S▲	European greenhouse type	subgynoecious type	91.89±1.6	48.65±4.3	66.9±8.4
18014S▲	European greenhouse type	subgynoecious type	88.46±4.0	34.62±2.6	81.4±11.8
18015S▲	European greenhouse type	subgynoecious type	76.92±5.7	61.54±1.9	103.0±20.6
18016S	European greenhouse type	monoecious type	3.13±5.9	0.00±0.0	67.9±2.91
18017S▲	South China type	monoecious type	45.45±6.1	18.18±2.0	195.7±19.4
18018S▲	South China type	monoecious type	81.25±2.9	43.75±3.6	167.3±26.6
18019S▲	North China type	subgynoecious type	88.23±5.7	58.82±2.8	169.0±12.3
18020S▲	South China type	monoecious type	77.78±5.5	77.78±4.2	190.0±17.6
18021S★	North China type	monoecious type	93.33±5.2	53.33±2.2	244.9±16.7
18022S★▲	U.S. Processing type	monoecious type	100.00±0.0	84.61±3.8	127.7±13.6
18023S▲	North China type	subgynoecious type	94.74±5.8	47.37±2.0	102.2±21.8
18024S▲	North China type	monoecious type	86.67±6.1	46.67±1.7	246.9±18.6
18025S▲	North China type	monoecious type	91.67±2.1	50.00±3.2	226.7±7.4
18026S▲	North China type	monoecious type	0.00±0.0	0.00±0.0	211.6±37.3
18027S★▲	North China type	monoecious type	90.91±6.0	72.72±2.5	227.9±38.6
18028S	North China type	monoecious type	80.00±5.9	70.00±2.0	220.0±21.3
18121S	Xishuangbanna type	monoecious type	33.33±5.9	0.00±0.0	244.6±12.0
18122S	Xishuangbanna type	monoecious type	0.00±0.0	0.00±0.0	100.1±0.0
18029S	U.S. Processing type	gynoecious type	91.89±4.5	18.92±4.1	82.80±5.5
18030S	South China type	subgynoecious type	100.00±2.8	0.00±0.0	100.0±7.4
18031S▲	U.S. Processing type	monoecious type	33.33±5.9	0.00±0.0	97.24±19.7
18032S▲	South China type	monoecious type	6.67±5.3	0.00±0.0	65.61±13.9
18033S▲	South China type	monoecious type	0.00±0.0	0.00±0.0	53.83±23.5
18201S	U.S. Processing type	subgynoecious type	42.86±1.4	0.00±0.0	84.51±19.5
18034S▲	U.S. Processing type	monoecious type	66.67±6.0	16.67±2.8	145.2±28.4
18035S	U.S. Processing type	monoecious type	88.24±2.1	58.82±1.4	78.74±12.3
18036S▲	U.S. Processing type	monoecious type	79.31±6.0	29.31±4.1	102.0±2.8
18037S▲	U.S. Processing type	gynoecious type	91.67±4.8	47.92±1.7	102.3±13.7
18038S	U.S. Processing type	subgynoecious type	100.00±0.0	50.00±2.7	105.6±8.4
18039S▲	South China type	subgynoecious type	86.36±6.2	68.18±4.5	52.46±5.2
18040S▲	European greenhouse type	subgynoecious type	100.00±0.0	25.00±2.1	129.4±13.2
18041S▲	European greenhouse type	monoecious type	69.23±4.0	38.46±2.4	69.88±14.3
18042S▲	European greenhouse type	monoecious type	52.63±5.0	10.53±3.8	128.0±13.9
18043S▲	U.S. Processing type	subgynoecious type	52.63±4.5	28.57±4.1	93.06±11.5
18044S▲	European greenhouse type	monoecious type	100.00±0.0	25.00±4.2	79.11±15.7
18045S▲	South China type	monoecious type	80.00±4.1	6.67±3.6	65.08±14.4
18046S▲	European greenhouse type	subgynoecious type	87.50±3.7	0.00±0.0	77.81±8.0
18047S▲	South China type	subgynoecious type	68.57±2.3	0.00±0.0	95.44±13.8
18048S▲	U.S. Processing type	subgynoecious type	58.54±4.4	9.76±2.6	88.91±10.6
18049S	U.S. Processing type	subgynoecious type	54.55±6.0	0.00±0.0	117.5±25.4
18050S	U.S. Processing type	subgynoecious type	62.50±4.3	0.00±0.0	83.87±15.3
18051S	U.S. Processing type	subgynoecious type	50.00±3.3	16.67±2.6	73.11±8.15
18052S	European greenhouse type	subgynoecious type	100.00±0.0	25.00±4.6	95.54±17.8
18053S	North China type	subgynoecious type	33.33±1.4	0.00±0.0	80.56±15.8
18054S	South China type	monoecious type	88.89±4.3	44.44±1.9	74.32±12.6
18055S	South China type	monoecious type	80.00±3.5	20.00±4.5	169.7±17.7
18056S	North China type	subgynoecious type	50.00±4.3	8.33±4.6	123.4±29.8
18057S	South China type	monoecious type	55.56±5.2	0.00±0.0	101.7±4.8
18058S	South China type	monoecious type	55.56±5.2	0.00±0.0	132.3±31.7
18059S	South China type	monoecious type	69.23±6.3	7.69±3.8	124.0±21.0
18060S	North China type	monoecious type	64.29±6.1	7.14±3.0	95.12±11.2
18061S	South China type	monoecious type	66.67±3.4	0.00±0.0	117.6±30.2
18062S	South China type	monoecious type	66.67±5.7	22.22±4.5	132.2±4.4
18063S	North China type	monoecious type	80.95±3.0	61.90±2.7	228.3±11.9
18064S★	North China type	monoecious type	100.00±0.0	60.00±1.7	188.8±6.15
18065S	North China type	monoecious type	50.00±3.1	0.00±0.0	195.8±8.75
18069S	North China type	monoecious type	82.61±3.2	30.43±1.5	186.8±32.2
18070S	North China type	monoecious type	100.00±0.0	12.50±4.1	124.6±9.0
18071S	North China type	monoecious type	59.10±6.4	0.00±0.0	175.0±9.4
18198S	North China type	subgynoecious type	88.24±5.0	11.76±3.3	245.9±15.6
18199S	North China type	monoecious type	83.33±4.4	33.33±2.4	184.3±11.7
18200S	North China type	monoecious type	33.33±6.2	16.67±4.2	269.4±36.5
18072S	South China type	monoecious type	71.43±3.2	42.86±2.3	141.4±9.37
18073S	South China type	monoecious type	33.33±2.4	11.11±2.1	113.3±19.5
18074S	North China type	monoecious type	87.50±4.7	50.00±3.1	204.6±28.1
18075S	North China type	monoecious type	83.33±6.3	0.00±0.0	190.0±16.8
18076S★	European greenhouse type	monoecious type	93.75±1.8	81.25±1.9	113.0±14.2
18077S	North China type	monoecious type	80.00±1.4	40.00±1.2	127.1±13.7
18078S	North China type	monoecious type	16.67±6.2	0.00±0.0	179.8±7.6
18079S	North China type	monoecious type	78.95±5.4	42.11±3.4	179.6±12.5
18197S	North China type	monoecious type	66.67±4.7	16.67±3.7	197.7±10.7
18081S	South China type	monoecious type	11.11±5.2	0.00±0.0	167.6±30.0
18082S	North China type	monoecious type	0.00±0.0	0.00±0.0	232.4±30.6
18083S	North China type	subgynoecious type	66.67±6.0	33.33±2.1	139.8±9.2
18084S	North China type	monoecious type	69.77±2.6	46.51±2.5	154.3±12.6
18085S	European greenhouse type	subgynoecious type	52.94±4.2	17.65±2.5	78.38±9.6
18086S	North China type	monoecious type	90.00±5.7	50.00±4.5	184.9±23.1
18087S	U.S. Processing type	subgynoecious type	85.71±3.5	57.14±1.2	123.3±18.2
18088S★	North China type	monoecious type	93.33±2.8	60.00±4.1	213.1±10.2
18089S	North China type	subgynoecious type	57.14±4.8	42.86±4.5	188.8±16.8
18090S	South China type	monoecious type	46.88±1.7	21.88±3.4	141.1±9.7
18091S	South China type	monoecious type	91.67±4.5	37.50±4.4	227.6±15.7
18092S	North China type	monoecious type	85.71±2.4	42.86±2.7	186.5±4.7
18093S	South China type	monoecious type	54.29±1.8	20.00±3.6	101.6±23.8
18094S★	North China type	monoecious type	100.00±0.0	60.00±1.3	262.5±18.3
18095S	North China type	monoecious type	66.67±3.8	0.00±0.0	190.8±6.3
18096S	North China type	monoecious type	64.71±5.9	29.41±3.9	174.8±6.7
18097S	North China type	monoecious type	83.33±5.2	45.83±1.8	188.0±3.7
18098S	North China type	subgynoecious type	91.67±1.7	16.67±3.3	190.3±5.1
18099S★	European greenhouse type	monoecious type	100.00±0.0	88.89±2.3	122.9±4.6
18100S	South China type	monoecious type	50.00±2.4	0.00±0.0	138.9±18.6
18101S	South China type	monoecious type	100.00±0.0	37.50±1.8	95.16±16.4
18102S	North China type	monoecious type	8.89±1.5	0.00±0.0	231.5±49.4
18103S	North China type	monoecious type	66.67±3.2	10.00±2.7	178.7±19.3
18104S	North China type	monoecious type	83.33±4.0	11.11±1.7	195.6±4.7
18105S	South China type	monoecious type	66.67±6.4	0.00±0.0	173.9±20.0
18109S	Xishuangbanna type	monoecious type	47.37±5.0	0.00±0.0	124.6±18.1
18107S	South China type	subgynoecious type	76.47±5.7	70.59±2.9	202.3±8.8
18108S	North China type	subgynoecious type	66.67±6.3	50.00±2.6	155.8±7.1
18106S	South China type	subgynoecious type	33.33±5.2	33.33±3.1	169.2±16.4
18110S	South China type	monoecious type	60.00±3.3	0.00±0.0	194.5±5.2
18111S	U.S. Processing type	subgynoecious type	50.00±4.6	50.00±1.1	86.64±15.1
18112S	North China type	monoecious type	50.00±5.1	50.00±4	167.0±6.0
18113S	South China type	monoecious type	75.00±1.9	43.75±4.1	87.26±18.9
18114S	North China type	monoecious type	91.67±5.2	41.67±1.5	220.0±20.1
18115S	North China type	monoecious type	86.36±4.7	68.18±1.3	163.0±16.9
18116S	Xishuangbanna type	monoecious type	72.73±1.3	9.09±2.6	169.7±24.7
18117S	North China type	monoecious type	50.00±5.7	50.00±3.3	180.6±35.8
18118S	South China type	monoecious type	37.50±3.3	25.00±1.6	172.7±23.4
18119S	South China type	monoecious type	16.67±3.6	16.67±3.4	156.1±24.4
18120S	South China type	monoecious type	37.07±3.8	11.11±2.9	135.0±29.4
18194S	U.S. Processing type	subgynoecious type	75.00±4.4	43.75±1.7	182.7±8.0
18195S	U.S. Processing type	subgynoecious type	83.33±1.9	8.33±1.2	173.5±22.1
18196S	South China type	monoecious type	80.00±3.2	40.00±4.5	156.0±23.3
18123S	North China type	monoecious type	85.71±3.3	14.29±2.3	167.3±45.6
18124S	U.S. Processing type	subgynoecious type	77.12±1.6	58.33±4.7	79.45±26.9
18125S	North China type	subgynoecious type	0.00±0.0	0.00±0.0	212.3±22.8
18126S★	North China type	monoecious type	94.12±4.7	58.82±4.3	184.3±12.9
18127S★	U.S. Processing type	subgynoecious type	100.00±3.5	100.00±0.0	138.1±6.5
18128S	South China type	monoecious type	89.47±2.2	15.79±4.4	227.1±16.2
18129S	North China type	monoecious type	70.00±5.0	15.00±3.8	211.2±10.1
18130S	North China type	monoecious type	83.33±1.8	33.33±3.1	161.0±25.2
18131S	North China type	monoecious type	76.92±1.8	76.92±3.3	149.4±24.9
18132S	South China type	monoecious type	90.24±4.2	41.46±1.3	86.61±13.4
18193S	South China type	subgynoecious type	96.88±2.8	40.63±1.4	175.1±18.5
18133S	South China type	monoecious type	0.00±0.0	0.00±0.0	104.5±10.6
18134S	North China type	monoecious type	7.69±5.8	0.00±0.0	209.6±27.3
18192S	South China type	monoecious type	14.28±3.4	0.00±0.0	92.28±15.9
18135S	North China type	monoecious type	20.00±6.0	0.00±0.0	211.6±25.8
18136S	South China type	monoecious type	16.67±4.4	0.00±0.0	139.9±16.5
18137S	South China type	monoecious type	20.00±3.3	6.67±2.3	167.9±15.3
18138S	South China type	monoecious type	50.00±1.6	0.00±0.0	162.9±7.2
18139S	North China type	monoecious type	16.67±4.7	0.00±0.0	204.0±38.3
18140S	European greenhouse type	gynoecious type	27.22±6.3	0.00±0.0	59.35±16.9
18141S	European greenhouse type	subgynoecious type	0.00±0.0	0.00±0.0	150.4±21.7
18189S	South China type	monoecious type	11.11±3.8	0.00±0.0	109.4±39.5
18190S	South China type	monoecious type	19.05±3.0	0.00±0.0	42.77±21.5
18191S	U.S. Processing type	subgynoecious type	42.85±6.0	28.57±3.3	68.46±13.0
18142S	South China type	monoecious type	40.00±2.6	0.00±0.0	63.67±7.7
18143S	U.S. Processing type	subgynoecious type	0.00±0.0	0.00±0.0	84.06±4.7
18146S	South China type	subgynoecious type	20.00±6.1	0.00±0.0	53.12±6.2
18147S	Xishuangbanna type	monoecious type	58.33±1.7	16.67±1.5	79.67±28.5
18148S	South China type	monoecious type	71.43±6.4	0.00±0.0	110.0±11.2
18149S	South China type	monoecious type	27.78±2.0	0.00±0.0	145.4±14.5
18150S	Xishuangbanna type	monoecious type	60.00±2.2	0.00±0.0	97.77±12.6
18151S	South China type	monoecious type	76.47±1.9	23.53±1.9	91.59±19.5
18152S	South China type	subgynoecious type	0.00±0.0	0.00±0.0	165.4±25.8
18153S	South China type	monoecious type	5.88±6.5	0.00±0.0	111.5±18.0
18154S	South China type	monoecious type	5.45±3.1	0.00±0.0	88.95±13.5
18155S	U.S. Processing type	subgynoecious type	10.00±6.2	10.00±3.2	71.99±10.4
18156S	South China type	monoecious type	50.00±1.9	0.00±0.0	118.0±3.3
18188S	South China type	monoecious type	7.69±2.4	0.00±0.0	120.3±7.4
18157S	South China type	monoecious type	37.5±4.6	12.50±4.1	69.98±8.5
18158S	South China type	monoecious type	100.00±0.0	22.22±3	86.82±6.8
18159S	South China type	monoecious type	37.50±3.9	0.00±0.0	84.89±17.6
18160S	South China type	monoecious type	90.00±1.6	30.00±1.6	99.94±22.4
18161S	North China type	monoecious type	83.33±4.9	0.00±0.0	115.1±9.0
18145S	South China type	monoecious type	27.27±2.0	0.00±0.0	72.91±8.5
18162S	South China type	monoecious type	37.50±1.4	0.00±0.0	85.92±25.0
18163S	South China type	monoecious type	50.00±6.2	0.00±0.0	175.4±24.4
18164S	South China type	monoecious type	20.00±5.9	0.00±0.0	76.50±19.1
18187S	South China type	monoecious type	36.84±4.7	0.00±0.0	124.8±0.7
18165S	South China type	subgynoecious type	50.00±4.1	0.00±0.0	133.5±29.6
18166S	South China type	subgynoecious type	12.5±6.1	0.00±0.0	94.12±14.4
18167S	South China type	monoecious type	22.22±5.2	0.00±0.0	93.67±10.6
18168S	U.S. Processing type	subgynoecious type	0.00±0.0	0.00±0.0	87.70±15.1
18169S	South China type	monoecious type	11.11±1.4	0.00±0.0	98.93±16.1
18170S	North China type	monoecious type	12.50±3.2	0.00±0.0	146.3±19.4
18171S	North China type	monoecious type	83.33±5.1	16.67±1.4	187.3±27.2
18172S	North China type	monoecious type	50.00±2.3	37.50±2.4	169.5±14.0
18173S	North China type	monoecious type	27.27±3.3	0.00±0.0	200.3±17.8
18174S	South China type	monoecious type	9.09±6.1	0.00±0.0	98.15±12.2
18175S	South China type	monoecious type	66.67±1.7	25.00±1.8	105.1±26.0
18176S	South China type	monoecious type	0.00±0.0	0.00±0.0	82.75±16.5
18177S	South China type	monoecious type	29.41±2.1	0.00±0.0	86.97±6.9
18178S	South China type	monoecious type	50.00±5.9	16.67±3.4	89.39±15.4
18179S	South China type	monoecious type	60.00±6.2	20.00±3.9	63.70±13.7
18068S	North China type	monoecious type	50.00±6.3	0.00±0.0	77.35±9.7
18066S	North China type	subgynoecious type	46.15±1.8	0.00±0.0	133.1±8.9
18067S	North China type	monoecious type	44.44±1.9	11.11±1.7	85.48±13.9
18080S	North China type	monoecious type	74.07±5.4	48.15±2.5	76.77±3.7
18180S	North China type	monoecious type	87.50±3.7	25.00±3.8	134.6±28.4
18181S	South China type	monoecious type	87.50±4.9	59.38±4.7	66.80±3.3
18182S	South China type	monoecious type	70.00±4.1	30.00±1.6	235.3±17.0
18183S	North China type	monoecious type	60.00±3.8	30.00±3.2	224.4±7.7
18184S	South China type	monoecious type	84.61±5.5	35.90±1.7	209.4±35.3
18185S	South China type	monoecious type	71.43±4.3	33.33±2.8	131.8±9.8
18144S★	South China type	monoecious type	92.00±3.5	56.00±1.6	117.0±9.2
18186S	Hardwickii	Wild type	0.00±0.0	0.00±0.0

## Sheet: Tab S2
Table S2. Summary of 129 PFE associated nonsynonymous SNP variations that located in the exonic regions of genes were identified by GWAS (-log 10 (P) ≥ 3.0).
SNP name	Chromosomes	SNP position	-log10(P)	Reference	Alternate	ID of the associated genes	SNP type	Annotation
Chr. 1-SNP-1	1	3649095	3.30307	C	T	CsaV3_1G005650	nonsynonymous SNV	Galactoside 2-alpha-L-fucosyltransferase-like
Chr. 1-SNP-2	1	3649148	3.30307	G	A	CsaV3_1G005650	nonsynonymous SNV	Galactoside 2-alpha-L-fucosyltransferase-like
Chr. 1-SNP-3	1	3649281	3.30307	G	A	CsaV3_1G005650	nonsynonymous SNV	Galactoside 2-alpha-L-fucosyltransferase-like
Chr. 1-SNP-4	1	3649422	3.30307	G	A	CsaV3_1G005650	nonsynonymous SNV	Galactoside 2-alpha-L-fucosyltransferase-like
Chr. 1-SNP-5	1	3649520	3.30307	G	T	CsaV3_1G005650	nonsynonymous SNV	Galactoside 2-alpha-L-fucosyltransferase-like
Chr. 1-SNP-6	1	3655925	3.30307	C	T	CsaV3_1G005670	nonsynonymous SNV	Pentatricopeptide repeat-containing protein At1g05750, chloroplastic-like
Chr. 1-SNP-7	1	3656342	3.30307	T	G	CsaV3_1G005670	nonsynonymous SNV	Pentatricopeptide repeat-containing protein At1g05750, chloroplastic-like
Chr. 1-SNP-8	1	3662248	3.30307	T	G	CsaV3_1G005680	nonsynonymous SNV	Two-component response regulator-like APRR1
Chr. 1-SNP-9	1	3664694	3.30307	G	C	CsaV3_1G005690	nonsynonymous SNV	Unknown protein
Chr. 1-SNP-10	1	3677150	3.30307	T	C	CsaV3_1G005710	nonsynonymous SNV	Formin-like protein
Chr. 1-SNP-11	1	3677555	3.30307	T	C	CsaV3_1G005710	nonsynonymous SNV	Formin-like protein
Chr. 1-SNP-12	1	3687505	3.15867	C	T	CsaV3_1G005730	nonsynonymous SNV	Unknown protein
Chr. 1-SNP-13	1	3687511	3.15867	T	C	CsaV3_1G005730	nonsynonymous SNV	Unknown protein
Chr. 3-SNP-1	3	27701125	3.48911	C	G	CsaV3_3G032070	nonsynonymous SNV	RNA/RNP complex-1-interacting phosphatase, putative
Chr. 3-SNP-2	3	30190813	3.11598	G	T	CsaV3_3G036250	nonsynonymous SNV	Thaumatin-like protein 1b
Chr. 3-SNP-3	3	30207845	3.57264	G	C	CsaV3_3G036310	nonsynonymous SNV	F-box protein CPR30-like
Chr. 3-SNP-4	3	30336195	3.13089	G	A	CsaV3_3G036530	nonsynonymous SNV	Myosin heavy chain-like protein, putative
Chr. 3-SNP-5	3	30338220	3.13089	A	C	CsaV3_3G036530	nonsynonymous SNV	Myosin heavy chain-like protein, putative
Chr. 3-SNP-6	3	30340051	3.13089	C	T	CsaV3_3G036530	nonsynonymous SNV	Myosin heavy chain-like protein, putative
Chr. 3-SNP-7	3	30340141	3.13089	A	C	CsaV3_3G036530	nonsynonymous SNV	Myosin heavy chain-like protein, putative
Chr. 3-SNP-8	3	30340231	3.13089	G	C	CsaV3_3G036530	nonsynonymous SNV	Myosin heavy chain-like protein, putative
Chr. 3-SNP-9	3	30340422	3.13089	A	C	CsaV3_3G036530	nonsynonymous SNV	Myosin heavy chain-like protein, putative
Chr. 3-SNP-10	3	30341174	3.13089	C	A	CsaV3_3G036530	nonsynonymous SNV	Myosin heavy chain-like protein, putative
Chr. 3-SNP-11	3	30344732	3.13089	G	A	CsaV3_3G036540	nonsynonymous SNV	F-box protein CPR30-like
Chr. 3-SNP-12	3	30344740	3.13089	T	C	CsaV3_3G036540	nonsynonymous SNV	F-box protein CPR30-like
Chr. 3-SNP-13	3	30344753	3.13089	C	T	CsaV3_3G036540	nonsynonymous SNV	F-box protein CPR30-like
Chr. 3-SNP-14	3	30344818	3.13089	G	A	CsaV3_3G036540	nonsynonymous SNV	F-box protein CPR30-like
Chr. 3-SNP-15	3	30349893	3.13089	T	A	CsaV3_3G036560	nonsynonymous SNV	F-box protein CPR30-like
Chr. 3-SNP-16	3	30353394	3.13089	C	T	CsaV3_3G036580	nonsynonymous SNV	Unknown protein
Chr. 3-SNP-17	3	30357845	3.13089	C	A	CsaV3_3G036590	nonsynonymous SNV	Cactin
Chr. 3-SNP-18	3	30357977	3.62251	G	T	CsaV3_3G036590	nonsynonymous SNV	Cactin
Chr. 3-SNP-19	3	30384461	3.13089	A	T	CsaV3_3G036630	nonsynonymous SNV	Ubiquitin-protein ligase, putative
Chr. 3-SNP-20	3	30384474	3.13089	A	C	CsaV3_3G036630	nonsynonymous SNV	Ubiquitin-protein ligase, putative
Chr. 3-SNP-21	3	30384586	3.19949	T	C	CsaV3_3G036630	nonsynonymous SNV	Ubiquitin-protein ligase, putative
Chr. 3-SNP-22	3	30517710	3.13089	G	C	CsaV3_3G036870	nonsynonymous SNV	PAN domain-containing protein At5g03700
Chr. 3-SNP-23	3	30520611	4.36585	C	T	CsaV3_3G036880	nonsynonymous SNV	Unknown protein
Chr. 3-SNP-24	3	30520613	4.36585	C	T	CsaV3_3G036880	nonsynonymous SNV	Unknown protein
Chr. 3-SNP-25	3	30520745	4.36585	T	G	CsaV3_3G036880	nonsynonymous SNV	Unknown protein
Chr. 3-SNP-26	3	30522071	4.36585	G	C	CsaV3_3G036890	nonsynonymous SNV	Ribosomal protein L24e family protein
Chr. 3-SNP-27	3	30949337	3.02302	T	G	CsaV3_3G037480	nonsynonymous SNV	Alpha/beta hydrolase domain-containing protein 11
Chr. 3-SNP-28	3	30951019	3.02302	C	T	CsaV3_3G037480	nonsynonymous SNV	Alpha/beta hydrolase domain-containing protein 11
Chr. 3-SNP-29	3	30952044	3.02302	A	T	CsaV3_3G037490	nonsynonymous SNV	Senescence regulator
Chr. 3-SNP-30	3	30965557	3.02302	A	T	CsaV3_3G037530	nonsynonymous SNV	RNA binding protein, putative
Chr. 3-SNP-31	3	30965563	3.02302	G	C	CsaV3_3G037530	nonsynonymous SNV	RNA binding protein, putative
Chr. 3-SNP-32	3	30970827	3.02302	A	C	CsaV3_3G037540	nonsynonymous SNV	F-box protein
Chr. 3-SNP-33	3	31841451	3.8175	A	C	CsaV3_3G038650	nonsynonymous SNV	DNA-3-methyladenine glycosylase
Chr. 3-SNP-34	3	31842117	3.02931	C	T	CsaV3_3G038660	nonsynonymous SNV	Unknown protein
Chr. 3-SNP-35	3	31843987	3.02931	T	A	CsaV3_3G038670	nonsynonymous SNV	Activator of 90 kDa heat shock protein ATPase homolog 1
Chr. 3-SNP-36	3	31844086	3.02931	C	G	CsaV3_3G038670	nonsynonymous SNV	Activator of 90 kDa heat shock protein ATPase homolog 1
Chr. 3-SNP-37	3	31844131	3.02931	G	A	CsaV3_3G038670	nonsynonymous SNV	Activator of 90 kDa heat shock protein ATPase homolog 1
Chr. 3-SNP-38	3	34044591	3.03655	G	A	CsaV3_3G041760	nonsynonymous SNV	Pentatricopeptide repeat-containing protein
Chr. 3-SNP-39	3	34044904	3.03655	T	C	CsaV3_3G041760	nonsynonymous SNV	Pentatricopeptide repeat-containing protein
Chr. 3-SNP-40	3	34045976	3.03655	T	A	CsaV3_3G041770	nonsynonymous SNV	Protein REDUCED WALL ACETYLATION 1-like
Chr. 3-SNP-41	3	34047298	3.03655	G	A	CsaV3_3G041770	nonsynonymous SNV	Protein REDUCED WALL ACETYLATION 1-like
Chr. 3-SNP-42	3	34047364	3.03655	A	G	CsaV3_3G041770	nonsynonymous SNV	Protein REDUCED WALL ACETYLATION 1-like
Chr. 3-SNP-43	3	37879612	3.80654	C	A	CsaV3_3G046400	nonsynonymous SNV	Histone acetyltransferase
Chr. 3-SNP-44	3	37880093	3.80654	T	C	CsaV3_3G046400	nonsynonymous SNV	Histone acetyltransferase
Chr. 3-SNP-45	3	37883329	3.80654	T	G	CsaV3_3G046410	nonsynonymous SNV	Receptor protein kinase
Chr. 4-SNP-1	4	4279217	3.65484	A	G	CsaV3_4G006400	nonsynonymous SNV	Paramyosin-like
Chr. 4-SNP-2	4	4288026	3.01005	G	C	CsaV3_4G006410	nonsynonymous SNV	Golgin subfamily A member 6-like protein 22
Chr. 4-SNP-3	4	15511528	3.13893	G	C	CsaV3_4G026220	nonsynonymous SNV	Btb/poz domain-containing protein
Chr. 4-SNP-4	4	15524446	3.13893	C	T	CsaV3_4G026230	nonsynonymous SNV	Protein root UVB sensitive 5 isoform X1
Chr. 4-SNP-5	4	15525680	3.13893	T	C	CsaV3_4G026230	nonsynonymous SNV	Protein root UVB sensitive 5 isoform X1
Chr. 4-SNP-6	4	15838281	4.02234	A	G	CsaV3_4G026650	nonsynonymous SNV	Protein SCAR2 isoform X2
Chr. 4-SNP-7	4	15838929	4.02234	G	T	CsaV3_4G026650	nonsynonymous SNV	Protein SCAR2 isoform X2
Chr. 4-SNP-8	4	15846678	4.02234	G	A	CsaV3_4G026660	nonsynonymous SNV	Solute carrier family 40 member 1
Chr. 4-SNP-9	4	15850334	4.02234	G	C	CsaV3_4G026670	nonsynonymous SNV	CASP-like protein
Chr. 4-SNP-10	4	15850504	4.02234	G	C	CsaV3_4G026670	nonsynonymous SNV	CASP-like protein
Chr. 4-SNP-11	4	15850803	4.05712	A	C	CsaV3_4G026680	nonsynonymous SNV	Unknown protein
Chr. 4-SNP-12	4	15850870	4.3251	G	C	CsaV3_4G026680	nonsynonymous SNV	Unknown protein
Chr. 4-SNP-13	4	15859803	4.02234	T	C	CsaV3_4G026700	nonsynonymous SNV	Unknown protein
Chr. 4-SNP-14	4	15861295	4.02234	C	G	CsaV3_4G026710	nonsynonymous SNV	Methyltransferase
Chr. 4-SNP-15	4	15865375	4.02234	A	T	CsaV3_4G026720	nonsynonymous SNV	Protein phosphatase-2c, putative
Chr. 4-SNP-16	4	15865480	4.02234	C	T	CsaV3_4G026720	nonsynonymous SNV	Protein phosphatase-2c, putative
Chr. 4-SNP-17	4	16263105	3.16669	T	C	CsaV3_4G027090	nonsynonymous SNV	2-oxoglutarate (2OG) and Fe(II)-dependent oxygenase superfamily protein
Chr. 4-SNP-18	4	16269254	3.30903	T	G	CsaV3_4G027100	nonsynonymous SNV	Kinase, putative
Chr. 4-SNP-19	4	16507489	3.42911	A	G	CsaV3_4G027360	nonsynonymous SNV	Zinc transporter
Chr. 4-SNP-20	4	16543897	3.22084	A	G	CsaV3_4G027410	nonsynonymous SNV	Unknown protein
Chr. 4-SNP-21	4	16645589	3.06363	G	A	CsaV3_4G027490	nonsynonymous SNV	Unknown protein
Chr. 4-SNP-22	4	16645846	3.06363	C	T	CsaV3_4G027500	nonsynonymous SNV	Unknown protein
Chr. 4-SNP-23	4	16903364	3.42911	T	C	CsaV3_4G027610	nonsynonymous SNV	RECA-like protein
Chr. 4-SNP-24	4	22919389	3.15065	G	T	CsaV3_4G032430	nonsynonymous SNV	Glycosyltransferase
Chr. 4-SNP-25	4	22922273	3.12103	C	T	CsaV3_4G032440	stopgain SNV	Glycosyltransferase
Chr. 4-SNP-26	4	22922939	3.12103	G	T	CsaV3_4G032440	nonsynonymous SNV	Glycosyltransferase
Chr. 4-SNP-27	4	22923311	3.15065	G	A	CsaV3_4G032440	nonsynonymous SNV	Glycosyltransferase
Chr. 4-SNP-28	4	22925206	3.15065	C	T	CsaV3_4G032450	nonsynonymous SNV	Glycosyltransferase
Chr. 4-SNP-29	4	22925254	3.15065	T	C	CsaV3_4G032450	nonsynonymous SNV	Glycosyltransferase
Chr. 5-SNP-1	5	575567	3.59108	G	T	CsaV3_5G001130	nonsynonymous SNV	Embryo defective 1923
Chr. 5-SNP-2	5	582023	3.13873	A	C	CsaV3_5G001140	nonsynonymous SNV	Cucumisin-like
Chr. 5-SNP-3	5	1752681	3.59108	G	A	CsaV3_5G002830	nonsynonymous SNV	Glutamate-cysteine ligase
Chr. 5-SNP-4	5	1755461	3.59108	A	C	CsaV3_5G002830	nonsynonymous SNV	Glutamate-cysteine ligase
Chr. 5-SNP-5	5	1771665	4.10077	T	G	CsaV3_5G002850	nonsynonymous SNV	Kinase family protein
Chr. 5-SNP-6	5	21708340	3.56706	G	T	CsaV3_5G026550	nonsynonymous SNV	CASP-like protein
Chr. 5-SNP-7	5	21708347	3.56706	G	A	CsaV3_5G026550	nonsynonymous SNV	CASP-like protein
Chr. 5-SNP-8	5	21839257	3.56706	A	T	CsaV3_5G026730	nonsynonymous SNV	Ternary complex factor MIP1, leucine-zipper
Chr. 5-SNP-9	5	21891175	3.56706	G	A	CsaV3_5G026780	nonsynonymous SNV	Rotundifolia-like protein
Chr. 5-SNP-10	5	21915554	3.56706	A	G	CsaV3_5G026830	nonsynonymous SNV	Early nodulin-like protein 1
Chr. 5-SNP-11	5	21917602	3.56706	T	C	CsaV3_5G026840	nonsynonymous SNV	Steroid nuclear receptor, ligand-binding
Chr. 5-SNP-12	5	21946604	3.4172	G	T	CsaV3_5G026870	nonsynonymous SNV	Pectate lyase
Chr. 5-SNP-13	5	22007393	3.46316	G	T	CsaV3_5G026970	nonsynonymous SNV	UDP-4-keto-6-deoxy-D-glucose 3,5-epimerase/UDP-4-keto-L-rhamnose 4-keto-reductase
Chr. 5-SNP-14	5	22009763	3.46316	T	A	CsaV3_5G026980	nonsynonymous SNV	Metalloendoproteinase 2-MMP-like
Chr. 5-SNP-15	5	22092081	3.30088	A	G	CsaV3_5G027070	nonsynonymous SNV	NAC domain-containing protein 8-like
Chr. 5-SNP-16	5	22109788	3.46316	T	C	CsaV3_5G027090	nonsynonymous SNV	Ribosomal RNA-processing protein 8
Chr. 5-SNP-17	5	22114440	3.46316	T	C	CsaV3_5G027100	nonsynonymous SNV	Altered inheritance of mitochondria protein 32-like
Chr. 5-SNP-18	5	29549649	3.18137	G	T	CsaV3_5G037220	nonsynonymous SNV	RNA exonuclease 4
Chr. 5-SNP-19	5	29549652	3.18137	C	G	CsaV3_5G037220	nonsynonymous SNV	RNA exonuclease 4
Chr. 5-SNP-20	5	29552851	3.18137	C	T	CsaV3_5G037230	nonsynonymous SNV	2-methylene-furan-3-one reductase-like
Chr. 5-SNP-21	5	29553217	3.18137	C	G	CsaV3_5G037230	nonsynonymous SNV	2-methylene-furan-3-one reductase-like
Chr. 6-SNP-1	6	22763274	3.23916	T	C	CsaV3_6G039630	nonsynonymous SNV	Auxin response factor
Chr. 6-SNP-2	6	22897064	3.34079	T	A	CsaV3_6G039820	nonsynonymous SNV	Transcription factor like
Chr. 6-SNP-3	6	23044790	3.14476	C	A	CsaV3_6G040070	stopgain SNV	Aspartic and glutamic acid-rich protein-like
Chr. 6-SNP-4	6	23044888	3.14476	A	T	CsaV3_6G040070	nonsynonymous SNV	Aspartic and glutamic acid-rich protein-like
Chr. 6-SNP-5	6	23217767	3.66188	T	G	CsaV3_6G040230	nonsynonymous SNV	Threonine dehydratase
Chr. 6-SNP-6	6	23217963	3.66188	C	G	CsaV3_6G040230	nonsynonymous SNV	Threonine dehydratase
Chr. 6-SNP-7	6	23234749	3.33974	A	C	CsaV3_6G040250	nonsynonymous SNV	Gdsl esterase/lipase
Chr. 6-SNP-8	6	23237495	4.08738	A	G	CsaV3_6G040260	nonsynonymous SNV	Pentatricopeptide repeat-containing protein At5g03800
Chr. 6-SNP-9	6	23238571	4.08738	G	T	CsaV3_6G040260	nonsynonymous SNV	Pentatricopeptide repeat-containing protein At5g03800
Chr. 6-SNP-10	6	23238738	4.08738	A	C	CsaV3_6G040260	nonsynonymous SNV	Pentatricopeptide repeat-containing protein At5g03800
Chr. 6-SNP-11	6	23239088	4.08738	T	A	CsaV3_6G040260	nonsynonymous SNV	Pentatricopeptide repeat-containing protein At5g03800
Chr. 6-SNP-12	6	23240494	4.22485	G	A	CsaV3_6G040270	nonsynonymous SNV	Beta-galactosidase
Chr. 6-SNP-13	6	24135560	3.28553	C	G	CsaV3_6G041470	nonsynonymous SNV	Unknown protein
Chr. 6-SNP-14	6	24135686	3.28553	T	A	CsaV3_6G041470	nonsynonymous SNV	Unknown protein
Chr. 6-SNP-15	6	24135690	3.28553	T	C	CsaV3_6G041470	nonsynonymous SNV	Unknown protein
Chr. 6-SNP-16	6	26054323	3.25595	A	G	CsaV3_6G044120	nonsynonymous SNV	Transcription factor DIVARICATA-like
Chr. 6-SNP-17	6	26069820	3.55705	T	G	CsaV3_6G044150	nonsynonymous SNV	Pentatricopeptide repeat-containing protein At5g67570, chloroplastic
Chr. 6-SNP-18	6	26073622	3.55705	C	T	CsaV3_6G044150	nonsynonymous SNV	Pentatricopeptide repeat-containing protein At5g67570, chloroplastic
Chr. 6-SNP-19	6	27666628	3.05387	T	C	CsaV3_6G046880	nonsynonymous SNV	Cytochrome P450 protein
Chr. 7-SNP-1	7	9797374	3.61966	A	G	CsaV3_7G021310	nonsynonymous SNV	GPI-anchored protein LORELEI-like
Chr. 7-SNP-2	7	10943525	3.71083	C	A	CsaV3_7G022130	nonsynonymous SNV	Target of Myb protein 1-like

## Sheet: Tab S3
Table S3. Sequencing depth and coverage of 31 cucumber inbred lines.
Cucumber inbred lines	Mapped reads	Total reads	Mapping rate (%)	Average depth(X)	Coverage at least 1X (%)	Coverage at least 4X (%)
18011S	67307168	97411262	0.691	25.86	0.9654	0.9574
18012S	57565179	59933922	96.05	30.04	98.49	96.61
18013S	55360767	57751956	95.86	28.74	98.05	96.26
18014S	49422793	51618716	95.75	26.2	98.12	96.52
18015S	56505292	59024376	95.73	28.75	98.38	96.87
18017S	56165607	58414158	96.15	29.67	98.87	97.64
18018S	54759104	56945798	96.16	27.29	98.6	97.32
18019S	55500935	58570300	94.76	28.78	98.17	96.9
18020S	58236012	61027404	95.43	29.47	98.41	96.89
18022S	55409188	57538494	96.3	28.44	98.77	97.42
18023S	54146754	56442146	95.93	27.66	98.51	96.99
18024S	47253256	51250460	92.2	24.75	98.02	96.17
18025S	56986181	59909176	95.12	29.31	98.35	96.63
18026S	57580848	60117192	95.78	29.89	98.6	97.34
18027S	57657867	60488294	95.32	30.13	98.08	96.75
18031S	48633146	51336136	94.73	24.9	98	95.59
18032S	57300245	60112692	95.32	29.27	98.37	97.12
18033S	52744863	55118692	95.69	26.95	98.34	96.99
18034S	57622433	60288058	95.58	30.16	98.19	96.78
18036S	53223137	55476828	95.94	28.7	98	96.38
18037S	57016331	59358304	96.05	29.62	98.2	96.72
18039S	51610482	54125020	95.35	27.7	98.24	96.82
18040S	57474668	59964302	95.85	29.61	98.37	96.85
18041S	50440668	52714334	95.69	25.98	98.32	96.67
18042S	53435525	56552130	94.49	25.07	98.41	96.27
18043S	53813117	56050686	96.01	27.69	98.48	97.04
18044S	70970588	104509448	0.6791	26.87	0.9685	0.9609
18045S	58519465	61172936	95.66	31.1	98.47	97.34
18046S	57441186	60012578	95.72	28.75	98.45	97.24
18047S	63708109	67034908	95.04	31.13	98.37	97.01
18048S	56066337	58726226	95.47	29.19	98.33	96.87
